# Supplementary material for: Natural Colorants for a Bio-Based Economy—Recovering a Lost Knowledge for Novel Applications of Chrozophora tinctoria Extracts as Paints Through a Multi-Analytical Approach
Source: Molecules. 2025 Jul 4;30(13):2860. doi: 10.3390/molecules30132860 (PMC12251011; doi:10.3390/molecules30132860)
Supplement: Supplementary file 1 [file molecules-30-02860-s001.zip]

Archive with 1 entries (1 files):
- molecules-3680886-supplementary.pdf
